# Supplementary material for: Structurally Stable, High-Strength Graphene Oxide/Carbon Nanotube/Epoxy Resin Aerogels as Three-Dimensional Skeletal Precursors for Wave-Absorbing Materials
Source: Gels. 2022 Sep 28;8(10):618. doi: 10.3390/gels8100618 (PMC9601949; doi:10.3390/gels8100618)
Supplement: Supplementary file 1 [file gels-08-00618-s001.zip]

Archive with 1 entries (1 files):
- gels-1916220-supplementary.pdf
